# Supplementary material for: Transcriptome Reveals Roles of Lignin-Modifying Enzymes and Abscisic Acid in the Symbiosis of Mycena and Gastrodia elata
Source: Int J Mol Sci. 2021 Jun 18;22(12):6557. doi: 10.3390/ijms22126557 (PMC8235111; doi:10.3390/ijms22126557)
Supplement: Supplementary file 1 [file ijms-22-06557-s001.zip]

Archive with 1 entries (1 files):
- ijms-1262219-supplementary.pdf
